# Supplementary material for: Taxonomic overview of Polymixis serpentina (Treitschke, 1825) species-group, with the description of a new species (Lepidoptera, Noctuidae, Xyleninae)
Source: Zookeys. 2012 Jun 14;(201):15–26. doi: 10.3897/zookeys.201.3035 (PMC3385846; doi:10.3897/zookeys.201.3035)
Supplement: XML Treatment for Polymixis serpentina serpentina [file zookeys.201.3035-treatment2.xml]

<!DOCTYPE tp:taxon-treatment
  PUBLIC "-//TaxonX//DTD Taxonomic Treatment Publishing DTD v0 20100105//EN" "tax-treatment-NSO.dtd">
<tp:taxon-treatment xmlns:tp="http://www.plazi.org/taxpub"><tp:treatment-meta><mixed-citation publication-type="journal"><person-group><name><surname>Pekarsky</surname><given-names>Oleg</given-names></name></person-group><article-title>Taxonomic overview of 
                    <italic>Polymixis serpentina</italic> (Treitschke, 1825) species-group, with the description of a new species (Lepidoptera, Noctuidae, Xyleninae)
                </article-title><source>Zookeys</source><day>14</day><month>6</month><year>2012</year><volume>2012</volume><issue>201</issue><fpage>15</fpage><lpage>26</lpage><pub-id pub-id-type="doi">10.3897/zookeys.201.3035</pub-id></mixed-citation></tp:treatment-meta><tp:nomenclature><tp:taxon-name>
                        <tp:taxon-name-part taxon-name-part-type="genus">Polymixis</tp:taxon-name-part>
                        <tp:taxon-name-part taxon-name-part-type="species">serpentina</tp:taxon-name-part>
                        <tp:taxon-name-part taxon-name-part-type="subspecies">serpentina</tp:taxon-name-part>
                    <object-id xmlns:xlink="http://www.w3.org/1999/xlink" xlink:type="simple">http://species-id.net/wiki/Polymixis_serpentina_serpentina</object-id>
								</tp:taxon-name><tp:taxon-authority>(Treitschke, 1825)</tp:taxon-authority><xref ref-type="fig" rid="F1">Figs 3, 4</xref></tp:nomenclature><tp:treatment-sec sec-type="Material examined"><title>Material examined.</title><p>Slovenia, slide Nos: ♂ OP0939m, ♀ OP0940f; Croatia, slide Nos: ♂ OP1333m, ♀♀ OP1334f, RL7061f; Macedonia, slide Nos: ♂ OP1445m, ♀ OP1446f; Bulgaria, slide Nos: ♂OP1455m, ♀ OP1335f; Greece, slide Nos: ♂♂ OP1014m, OP1336m, OP1338m, ♀♀ OP1015f, OP1337f, OP1339f; Italy, Puglia, slide Nos: ♂♂ OP1443m, OP1452m ♀♀ OP1444f, OP1453f; Greece, Rodos, slide No: ♂ OP1038m, ♀ OP1039f; Turkey, Nos: ♂♂ OP1035m, OP1037m, ♀♀ OP1028f, OP1036f.</p></tp:treatment-sec><tp:treatment-sec sec-type="Male genitalia"><title>Male genitalia</title><p>(<xref ref-type="fig" rid="F2">Figs 13</xref>–<xref ref-type="fig" rid="F3">20</xref>)<bold>.</bold> A detailed description of genitalia of this taxon is given by <xref ref-type="bibr" rid="B5">Ronkay et al. (2001)</xref>. To this text it is possible to add only some more details of the characteristic structure of the juxta. In the typical populations of <italic><tp:taxon-name>Polymixis serpentina serpentina</tp:taxon-name></italic> from Croatia the juxta has a wide posterior extension and medial part has a posterolaterally directed lobe or lateral arm on each side without any serration.
                    </p></tp:treatment-sec><tp:treatment-sec sec-type="Female genitalia"><title>Female genitalia</title><p>(<xref ref-type="fig" rid="F5">Figs 28</xref>–<xref ref-type="fig" rid="F6">36</xref>)<bold>.</bold> Described by <xref ref-type="bibr" rid="B5">Ronkay et al. (2001)</xref>. In addition that description, it is worth highlighting the importance of the shape of the posterior margin of the antrum, which has only a slight, rounded concavity in the middle. This shape of antrum is characteristic for the <italic><tp:taxon-name>Polymixis serpentina serpentina</tp:taxon-name></italic> populations from Croatia (type locality) and adjacent areas (Slovenia, Bulgaria) (<xref ref-type="fig" rid="F5">Figs 28–30</xref>). Females from the more eastern areas (north and central Greece, central and south Turkey) have the posterior margin of antrum more deeply incised (<xref ref-type="fig" rid="F6">Figs 31–36</xref>). It should be noted that the genitalia figure in <italic><tp:taxon-name>Noctuidae Europaeae</tp:taxon-name></italic> 5 (fig. 141) shows the male genitalia of <italic><tp:taxon-name>Polymixis serpentina minoica</tp:taxon-name></italic>, whereas fig. 335 illustrates the female genitalia of the nominate subspecies.
                    </p></tp:treatment-sec><tp:treatment-sec sec-type="Note"><title>Note.</title><p>Moths from Rhodes Island have some slight differences in male genital structure; further studies on a larger sample of material are needed to clarify the taxonomic situation of this insular population. It is not impossible that this population represents another, as yet undescribed, subspecies of <italic><tp:taxon-name>Polymixis serpentina</tp:taxon-name></italic>.
                    </p><fig id="F3" position="float" orientation="portrait"><label>Figures 15–20.</label><caption><p>Male genitalia. <bold>15–20</bold> <italic><tp:taxon-name>Polymixis serpentina serpentina</tp:taxon-name></italic> <bold>15</bold> Central Greece, slide No. OP1014m <bold>16</bold> Greece, Rhodos, slide No. OP1038m <bold>17</bold> Turkey, Antalya prov., slide No. OP1035m <bold>18 </bold>Turkey, Ankara prov., slide No. OP1037m <bold>19</bold> Italy, Puglia, slide No. OP1443m <bold>20</bold> Bulgaria, slide No. OP1455m.</p></caption><graphic xmlns:xlink="http://www.w3.org/1999/xlink" xlink:href="ZooKeys-201-015-g003.jpg" position="float" orientation="portrait" xlink:type="simple"/></fig><fig id="F4" position="float" orientation="portrait"><label>Figures 21–24.</label><caption><p>Male genitalia. <bold>21, 22</bold> <italic><tp:taxon-name>Polymixis serpentina minoica</tp:taxon-name></italic> <bold>21</bold> Greece, Crete, slide No. OP1283m <bold>22</bold> Greece, Crete, slide No. OP1345m <bold>23, 24</bold> <italic><tp:taxon-name>Polymixis iatnana</tp:taxon-name></italic> <bold>23</bold>Cyprus, slide No. OP1030m <bold>24</bold> Cyprus, slide No. OP1282m.</p></caption><graphic xmlns:xlink="http://www.w3.org/1999/xlink" xlink:href="ZooKeys-201-015-g004.jpg" position="float" orientation="portrait" xlink:type="simple"/></fig></tp:treatment-sec><tp:treatment-sec><!--Section generated to contain objects referenced in tp:taxon-treatment.--><fig id="F1" position="float" orientation="portrait"><label>Figures 1–8.</label><caption><p>Adults. <bold>1, 2</bold> <italic><tp:taxon-name>Polymixis ivanchiki</tp:taxon-name></italic> sp. n. <bold>1</bold> holotype male, Lebanon <bold>2</bold>  paratype female,  Lebanon <bold>3, 4</bold> <italic><tp:taxon-name>Polymixis serpentina serpentina</tp:taxon-name></italic> <bold>3</bold> male, Slovenia <bold>4</bold> female, Slovenia <bold>5, 6</bold> <italic><tp:taxon-name>Polymixis serpentina minoica</tp:taxon-name></italic> <bold>5</bold> male, Greece, Crete <bold>6</bold> female, Greece, Crete <bold>7, 8</bold> <italic><tp:taxon-name>Polymixis iatnana</tp:taxon-name></italic> <bold>7</bold> paratype male, Cyprus <bold>8</bold>female, Cyprus.</p></caption><graphic xmlns:xlink="http://www.w3.org/1999/xlink" xlink:href="ZooKeys-201-015-g001.jpg" position="float" orientation="portrait" xlink:type="simple"/></fig><fig id="F2" position="float" orientation="portrait"><label>Figures 9–14.</label><caption><p>Male genitalia. <bold>9–12</bold> <italic><tp:taxon-name>Polymixis ivanchiki</tp:taxon-name></italic> sp. n. <bold>9</bold> holotype, Lebanon, slide No. OP0941m <bold>10</bold> paratype, Lebanon, slide No. OP1352m <bold>11</bold> paratype, SE Turkey, slide No. OP1428m <bold>12</bold> paratype, SW Iran, slide No. OP1348m <bold>13, 14</bold> <italic><tp:taxon-name>Polymixis serpentina serpentina</tp:taxon-name></italic> <bold>13</bold> Slovenia, slide No. OP0939m <bold>14</bold>  Croatia, slide No. OP1333m.&lt;br/&gt; </p></caption><graphic xmlns:xlink="http://www.w3.org/1999/xlink" xlink:href="ZooKeys-201-015-g002.jpg" position="float" orientation="portrait" xlink:type="simple"/></fig><fig id="F5" position="float" orientation="portrait"><label>Figures 25–30.</label><caption><p>Female genitalia. <bold>25–27</bold> <italic><tp:taxon-name>Polymixis ivanchiki</tp:taxon-name></italic> sp. n. <bold>25</bold> paratype, Lebanon, slide No. OP0942f <bold>26</bold> paratype, Lebanon, slide No. OP1347f <bold>27</bold> paratype, SE Turkey, slide No. OP1029f  <bold>28–30</bold> <italic><tp:taxon-name>Polymixis serpentina serpentina</tp:taxon-name></italic> <bold>28</bold> Slovenia, slide No. OP0940f <bold>29</bold> Croatia, slide No. OP1334f <bold>30</bold> Bulgaria, slide No. OP1335f.</p></caption><graphic xmlns:xlink="http://www.w3.org/1999/xlink" xlink:href="ZooKeys-201-015-g005.jpg" position="float" orientation="portrait" xlink:type="simple"/></fig><fig id="F6" position="float" orientation="portrait"><label>Figures 31–36.</label><caption><p>Female genitalia. <bold>31–36</bold> <italic><tp:taxon-name>Polymixis serpentina serpentina</tp:taxon-name></italic> <bold>31</bold> NE Greece, Kirki, slide No. OP1339f <bold>32</bold> Central Greece, Amfissa, slide No. OP1015f <bold>33</bold> Greece, Peloponnes, slide No. OP1337f <bold>34</bold> Greece, Rhodos, slide No. OP1039f <bold>35</bold> Turkey, Antalya county, slide No. OP1036f <bold>36</bold> Turkey, Icel county, slide No. OP1028f.</p></caption><graphic xmlns:xlink="http://www.w3.org/1999/xlink" xlink:href="ZooKeys-201-015-g006.jpg" position="float" orientation="portrait" xlink:type="simple"/></fig></tp:treatment-sec><ref-list><ref id="B5"><mixed-citation xmlns:xlink="http://www.w3.org/1999/xlink" xlink:type="simple"><person-group><name name-style="western"><surname>Ronkay</surname><given-names>L</given-names></name><name name-style="western"><surname>Yela</surname><given-names>J</given-names></name><name name-style="western"><surname>Hreblay</surname><given-names>M</given-names></name></person-group> (<year>2001</year>)<source> Hadeninae II. Noctuidae Europaeae, volume 5.</source><publisher-name>Entomological Press</publisher-name>, <publisher-loc>Sorø</publisher-loc>, <lpage>206</lpage> pp.</mixed-citation></ref></ref-list></tp:taxon-treatment>
