# Supplementary material for: Taxonomic overview of Polymixis serpentina (Treitschke, 1825) species-group, with the description of a new species (Lepidoptera, Noctuidae, Xyleninae)
Source: Zookeys. 2012 Jun 14;(201):15–26. doi: 10.3897/zookeys.201.3035 (PMC3385846; doi:10.3897/zookeys.201.3035)
Supplement: XML Treatment for Polymixis serpentina minoica [file zookeys.201.3035-treatment3.xml]

<!DOCTYPE tp:taxon-treatment
  PUBLIC "-//TaxonX//DTD Taxonomic Treatment Publishing DTD v0 20100105//EN" "tax-treatment-NSO.dtd">
<tp:taxon-treatment xmlns:tp="http://www.plazi.org/taxpub"><tp:treatment-meta><mixed-citation publication-type="journal"><person-group><name><surname>Pekarsky</surname><given-names>Oleg</given-names></name></person-group><article-title>Taxonomic overview of 
                    <italic>Polymixis serpentina</italic> (Treitschke, 1825) species-group, with the description of a new species (Lepidoptera, Noctuidae, Xyleninae)
                </article-title><source>Zookeys</source><day>14</day><month>6</month><year>2012</year><volume>2012</volume><issue>201</issue><fpage>15</fpage><lpage>26</lpage><pub-id pub-id-type="doi">10.3897/zookeys.201.3035</pub-id></mixed-citation></tp:treatment-meta><tp:nomenclature><tp:taxon-name>
                        <tp:taxon-name-part taxon-name-part-type="genus">Polymixis</tp:taxon-name-part>
                        <tp:taxon-name-part taxon-name-part-type="species">serpentina</tp:taxon-name-part>
                        <tp:taxon-name-part taxon-name-part-type="subspecies">minoica</tp:taxon-name-part>
                    <object-id xmlns:xlink="http://www.w3.org/1999/xlink" xlink:type="simple">http://species-id.net/wiki/Polymixis_serpentina_minoica</object-id>
								</tp:taxon-name><tp:taxon-authority>Fibiger, 1992</tp:taxon-authority><xref ref-type="fig" rid="F1">Figs 5, 6</xref></tp:nomenclature><tp:treatment-sec sec-type="Material examined"><title>Material examined.</title><p>Greece, Crete slide Nos: ♂♂ OP1283m, OP1345m, ♀♀ OP1284f, OP1340f, OP1346f.</p></tp:treatment-sec><tp:treatment-sec sec-type="Male genitalia"><title>Male genitalia</title><p>(<xref ref-type="fig" rid="F4">Figs 21, 22</xref>)<bold>.</bold> The genitalia of this taxon were not described in the original description. It was stated that there were no differences between the two subspecies. There are, however, some recognisable differences between the structure of the genitalia of the Cretan and the other populations of <italic><tp:taxon-name>Polymixis serpentina</tp:taxon-name></italic>. The ground plan of the male genitalia of <italic><tp:taxon-name>Polymixis serpentina minoica</tp:taxon-name></italic> and the nominotypical subspecies <!--PageBreak--><!--PageBreak-->is the same, but the shape of the juxta is different and all parts of the posterior half of valvae are more massive, being more intensively sclerotized. The posterior extension of juxta is similar to that of <italic><tp:taxon-name>Polymixis serpentina serpentina</tp:taxon-name></italic>, but its lateral arms are more elongated, slightly curved, and significantly more divergent from the basal plate. The valvae are wider, and the costa, triangular basal plate, and its extension, appear rough and massive due to their stronger sclerotization; <italic><tp:taxon-name>Polymixis serpentina serpentina</tp:taxon-name></italic> has narrower valvae with all parts of their distal sections being finer and thinner.
                    </p></tp:treatment-sec><tp:treatment-sec sec-type="Female genitalia"><title>Female genitalia</title><p>(<xref ref-type="fig" rid="F7">Figs 37–39</xref>)<bold>.</bold> The copulatory organ of ssp. <italic>minoica</italic> differ from those of the ssp. <italic>serpentina</italic> in the on average shallower concavity on the posterior margin of antrum<!--PageBreak--><!--PageBreak--><!--PageBreak--><!--PageBreak-->.
                    </p><fig id="F5" position="float" orientation="portrait"><label>Figures 25–30.</label><caption><p>Female genitalia. <bold>25–27</bold> <italic><tp:taxon-name>Polymixis ivanchiki</tp:taxon-name></italic> sp. n. <bold>25</bold> paratype, Lebanon, slide No. OP0942f <bold>26</bold> paratype, Lebanon, slide No. OP1347f <bold>27</bold> paratype, SE Turkey, slide No. OP1029f  <bold>28–30</bold> <italic><tp:taxon-name>Polymixis serpentina serpentina</tp:taxon-name></italic> <bold>28</bold> Slovenia, slide No. OP0940f <bold>29</bold> Croatia, slide No. OP1334f <bold>30</bold> Bulgaria, slide No. OP1335f.</p></caption><graphic xmlns:xlink="http://www.w3.org/1999/xlink" xlink:href="ZooKeys-201-015-g005.jpg" position="float" orientation="portrait" xlink:type="simple"/></fig><fig id="F6" position="float" orientation="portrait"><label>Figures 31–36.</label><caption><p>Female genitalia. <bold>31–36</bold> <italic><tp:taxon-name>Polymixis serpentina serpentina</tp:taxon-name></italic> <bold>31</bold> NE Greece, Kirki, slide No. OP1339f <bold>32</bold> Central Greece, Amfissa, slide No. OP1015f <bold>33</bold> Greece, Peloponnes, slide No. OP1337f <bold>34</bold> Greece, Rhodos, slide No. OP1039f <bold>35</bold> Turkey, Antalya county, slide No. OP1036f <bold>36</bold> Turkey, Icel county, slide No. OP1028f.</p></caption><graphic xmlns:xlink="http://www.w3.org/1999/xlink" xlink:href="ZooKeys-201-015-g006.jpg" position="float" orientation="portrait" xlink:type="simple"/></fig></tp:treatment-sec><tp:treatment-sec><!--Section generated to contain objects referenced in tp:taxon-treatment.--><fig id="F1" position="float" orientation="portrait"><label>Figures 1–8.</label><caption><p>Adults. <bold>1, 2</bold> <italic><tp:taxon-name>Polymixis ivanchiki</tp:taxon-name></italic> sp. n. <bold>1</bold> holotype male, Lebanon <bold>2</bold>  paratype female,  Lebanon <bold>3, 4</bold> <italic><tp:taxon-name>Polymixis serpentina serpentina</tp:taxon-name></italic> <bold>3</bold> male, Slovenia <bold>4</bold> female, Slovenia <bold>5, 6</bold> <italic><tp:taxon-name>Polymixis serpentina minoica</tp:taxon-name></italic> <bold>5</bold> male, Greece, Crete <bold>6</bold> female, Greece, Crete <bold>7, 8</bold> <italic><tp:taxon-name>Polymixis iatnana</tp:taxon-name></italic> <bold>7</bold> paratype male, Cyprus <bold>8</bold>female, Cyprus.</p></caption><graphic xmlns:xlink="http://www.w3.org/1999/xlink" xlink:href="ZooKeys-201-015-g001.jpg" position="float" orientation="portrait" xlink:type="simple"/></fig><fig id="F4" position="float" orientation="portrait"><label>Figures 21–24.</label><caption><p>Male genitalia. <bold>21, 22</bold> <italic><tp:taxon-name>Polymixis serpentina minoica</tp:taxon-name></italic> <bold>21</bold> Greece, Crete, slide No. OP1283m <bold>22</bold> Greece, Crete, slide No. OP1345m <bold>23, 24</bold> <italic><tp:taxon-name>Polymixis iatnana</tp:taxon-name></italic> <bold>23</bold>Cyprus, slide No. OP1030m <bold>24</bold> Cyprus, slide No. OP1282m.</p></caption><graphic xmlns:xlink="http://www.w3.org/1999/xlink" xlink:href="ZooKeys-201-015-g004.jpg" position="float" orientation="portrait" xlink:type="simple"/></fig><fig id="F7" position="float" orientation="portrait"><label>Figures 37–41.</label><caption><p>Female genitalia. <bold>37–39</bold> <italic><tp:taxon-name>Polymixis serpentina minoica</tp:taxon-name></italic> <bold>37</bold> Greece, Crete, slide No. OP1284f <bold>38</bold> Greece, Crete, slide No. OP1340f <bold>39</bold> Greece, Crete, slide No. OP1346f <bold>40, 41</bold> <italic><tp:taxon-name>Polymixis iatnana</tp:taxon-name></italic> <bold>40</bold> Cyprus, slide No. OP1031f <bold>41</bold> Cyprus, slide No. OP1041f.</p></caption><graphic xmlns:xlink="http://www.w3.org/1999/xlink" xlink:href="ZooKeys-201-015-g007.jpg" position="float" orientation="portrait" xlink:type="simple"/></fig></tp:treatment-sec></tp:taxon-treatment>
