# Supplementary material for: Taxonomic overview of Polymixis serpentina (Treitschke, 1825) species-group, with the description of a new species (Lepidoptera, Noctuidae, Xyleninae)
Source: Zookeys. 2012 Jun 14;(201):15–26. doi: 10.3897/zookeys.201.3035 (PMC3385846; doi:10.3897/zookeys.201.3035)
Supplement: XML Treatment for Polymixis iatnana [file zookeys.201.3035-treatment4.xml]

<!DOCTYPE tp:taxon-treatment
  PUBLIC "-//TaxonX//DTD Taxonomic Treatment Publishing DTD v0 20100105//EN" "tax-treatment-NSO.dtd">
<tp:taxon-treatment xmlns:tp="http://www.plazi.org/taxpub"><tp:treatment-meta><mixed-citation publication-type="journal"><person-group><name><surname>Pekarsky</surname><given-names>Oleg</given-names></name></person-group><article-title>Taxonomic overview of 
                    <italic>Polymixis serpentina</italic> (Treitschke, 1825) species-group, with the description of a new species (Lepidoptera, Noctuidae, Xyleninae)
                </article-title><source>Zookeys</source><day>14</day><month>6</month><year>2012</year><volume>2012</volume><issue>201</issue><fpage>15</fpage><lpage>26</lpage><pub-id pub-id-type="doi">10.3897/zookeys.201.3035</pub-id></mixed-citation></tp:treatment-meta><tp:nomenclature><tp:taxon-name>
                        <tp:taxon-name-part taxon-name-part-type="genus">Polymixis</tp:taxon-name-part>
                        <tp:taxon-name-part taxon-name-part-type="species">iatnana</tp:taxon-name-part>
                    <object-id xmlns:xlink="http://www.w3.org/1999/xlink" xlink:type="simple">http://species-id.net/wiki/Polymixis_iatnana</object-id>
								</tp:taxon-name><tp:taxon-authority>Hacker, 1996</tp:taxon-authority><tp:taxon-status xmlns:xlink="http://www.w3.org/1999/xlink" xlink:type="simple">stat. n.</tp:taxon-status><xref ref-type="fig" rid="F1">Figs 7, 8</xref></tp:nomenclature><tp:treatment-sec sec-type="Material examined"><title>Material examined.</title><p>Cyprus, Slide Nos; ♂♂ OP1030m Paratype, OP1282m, ♀♀ OP1031f, OP1041f.</p></tp:treatment-sec><tp:treatment-sec sec-type="Male genitalia"><title>Male genitalia</title><p>(<xref ref-type="fig" rid="F4">Figs 23, 24</xref>)<bold>.</bold> The original description contains the following text about the genitalia structure: “Ohne Berücksichtigung der sowohl beim Männchen als auch beim Weibchen nahezu identischen Genitalstrukturen würde man sie für eine gut ausgeprägte Art betrachten“. The genitalia of both sexes show, however, clearly visible differences, especially in shape of juxta and antrum. <italic><tp:taxon-name>Polymixis iatnana</tp:taxon-name></italic> has a wide, shield-like juxta with a wide posterior extension and very small drop-like lateral arms.
                    </p></tp:treatment-sec><tp:treatment-sec sec-type="Female genitalia"><title>Female genitalia</title><p>(<xref ref-type="fig" rid="F7">Figs 40, 41</xref>)<bold>.</bold> The female genitalia are characterized by the very wide and shallow concavity on the posterior margin of the antrum, which extends from one lateral edge to the other, whereas this incision is in the middle of the posterior margin in the two other subspecies.
                    </p><fig id="F7" position="float" orientation="portrait"><label>Figures 37–41.</label><caption><p>Female genitalia. <bold>37–39</bold> <italic><tp:taxon-name>Polymixis serpentina minoica</tp:taxon-name></italic> <bold>37</bold> Greece, Crete, slide No. OP1284f <bold>38</bold> Greece, Crete, slide No. OP1340f <bold>39</bold> Greece, Crete, slide No. OP1346f <bold>40, 41</bold> <italic><tp:taxon-name>Polymixis iatnana</tp:taxon-name></italic> <bold>40</bold> Cyprus, slide No. OP1031f <bold>41</bold> Cyprus, slide No. OP1041f.</p></caption><graphic xmlns:xlink="http://www.w3.org/1999/xlink" xlink:href="ZooKeys-201-015-g007.jpg" position="float" orientation="portrait" xlink:type="simple"/></fig></tp:treatment-sec><tp:treatment-sec><!--Section generated to contain objects referenced in tp:taxon-treatment.--><fig id="F1" position="float" orientation="portrait"><label>Figures 1–8.</label><caption><p>Adults. <bold>1, 2</bold> <italic><tp:taxon-name>Polymixis ivanchiki</tp:taxon-name></italic> sp. n. <bold>1</bold> holotype male, Lebanon <bold>2</bold>  paratype female,  Lebanon <bold>3, 4</bold> <italic><tp:taxon-name>Polymixis serpentina serpentina</tp:taxon-name></italic> <bold>3</bold> male, Slovenia <bold>4</bold> female, Slovenia <bold>5, 6</bold> <italic><tp:taxon-name>Polymixis serpentina minoica</tp:taxon-name></italic> <bold>5</bold> male, Greece, Crete <bold>6</bold> female, Greece, Crete <bold>7, 8</bold> <italic><tp:taxon-name>Polymixis iatnana</tp:taxon-name></italic> <bold>7</bold> paratype male, Cyprus <bold>8</bold>female, Cyprus.</p></caption><graphic xmlns:xlink="http://www.w3.org/1999/xlink" xlink:href="ZooKeys-201-015-g001.jpg" position="float" orientation="portrait" xlink:type="simple"/></fig><fig id="F4" position="float" orientation="portrait"><label>Figures 21–24.</label><caption><p>Male genitalia. <bold>21, 22</bold> <italic><tp:taxon-name>Polymixis serpentina minoica</tp:taxon-name></italic> <bold>21</bold> Greece, Crete, slide No. OP1283m <bold>22</bold> Greece, Crete, slide No. OP1345m <bold>23, 24</bold> <italic><tp:taxon-name>Polymixis iatnana</tp:taxon-name></italic> <bold>23</bold>Cyprus, slide No. OP1030m <bold>24</bold> Cyprus, slide No. OP1282m.</p></caption><graphic xmlns:xlink="http://www.w3.org/1999/xlink" xlink:href="ZooKeys-201-015-g004.jpg" position="float" orientation="portrait" xlink:type="simple"/></fig></tp:treatment-sec></tp:taxon-treatment>
